# Supplementary material for: Phylogenomics of sigmodontine rodents (Cricetidae: Sigmodontinae): Cloud forests and Pliocene extinction explain the timing and spread of an iconic South American radiation
Source: PLoS One. 2025 Nov 4;20(11):e0317165. doi: 10.1371/journal.pone.0317165 (PMC12585052; doi:10.1371/journal.pone.0317165)
Supplement: S1 Table — Samples from Bangs and Steppan 2022 and Percequillo et al. 2021 are indicated as well. The column labeled “Museum Code/Sample Name/GB Accession” lists museum voucher number, collector number, or Genbank accession number, as appropriate. Some museum voucher numbers are in parentheses following collector numbers when the collector numbers have been used in past publications (in order to facilitate comparisons across published studies) and those collector numbers are referenced in the figures. Collector codes “PY”, “UP”, and “EPU” are samples provided by Ulyses F. Pardiñas, “JSB” by Jorge Salazar Bravo. (XLSX) [file pone.0317165.s003.xlsx]

## Sheet: 219SigmoRangeRASPFinal
Family	Subfamily	Tribe	Species	Museum Code/Sample Name/GB Accession	Region	Published Source	Country	State	Locality	Latitude	Longitude
Cricetidae	Sigmodontinae	Akodontini	Abrawayaomys ruschii	EEB775	FG		Brazil	São Paulo	Estação Ecológica do Bananal	-22.25	-44.1167
Cricetidae	Sigmodontinae	Abrotrichini	Abrothrix andinus	MVZ 174066	H		Peru	Arequipa	2 km W Sumbay	-15.96667	-71.40202
Cricetidae	Sigmodontinae	Abrotrichini	Abrothrix jelskii	MUSM 17543	H		Peru	Cuzco	Laguna Sibinacocha	-13.8465	-71.0572
Cricetidae	Sigmodontinae	Abrotrichini	Abrothrix longipilis	MVZ 154494	J		Argentina	Rio Negro	Depto. Bariloche, La Veranada, 38 km SSW Bariloche	-41.45	-71.48
Cricetidae	Sigmodontinae	Oryzomyini	Aegialomys ica	MVZ 145540	H		Peru	Arequipa	8.5mi NNE Bella Union	-15.3782	-74.62719
Cricetidae	Sigmodontinae	Oryzomyini	Aegialomys xanthaeolus	I18073 TTU 102728	D	Percequillo et al. 2021	Ecuador	El Oro	Zaruma
Cricetidae	Sigmodontinae	Akodontini	Akodon aerosus	MVZ 172847	H		Peru	Puno	4 km NNE Ollachea	-13.78326	-70.46918
Cricetidae	Sigmodontinae	Akodontini	Akodon azarae	TTU 66507	G		Argentina	Cordobá	Rio Cuarto Dept; 2 KM S Espinillo
Cricetidae	Sigmodontinae	Akodontini	Akodon boliviensis	FMNH 162747	H		Bolivia	Oruro	Basin E of Lago Poopo, 4km by rd N Huancane - B D Patterson 8/14/97	-18.66666	-66.866666
Cricetidae	Sigmodontinae	Akodontini	Akodon cursor	MVZ 182072	FG		Brazil	São Paulo	Base do Carmo, Fazenda Intervales, Município de Capão Bonito	-24.33333	-48.416666
Cricetidae	Sigmodontinae	Akodontini	Akodon dayi	USNM 584504	HE		Bolivia	Santa Cruz	Velasco Province, Parque Nacional Kempff Mercado, El Refugio, 2.5 km, NE (of El Refugio buildings).	-14.766555	-61.034388
Cricetidae	Sigmodontinae	Akodontini	Akodon dolores	SNOMNH 36058	J		Argentina	San Luis	12 km N Varela (by road)
Cricetidae	Sigmodontinae	Akodontini	Akodon fumeus	TTU 34966	HI		Bolivia	La Paz	1 MI W Puerto Linares
Cricetidae	Sigmodontinae	Akodontini	Akodon iniscatus	OMNHN 23611	J		Argentina	Chubut	11 km S (Hwy 1) Puerto Madryn
Cricetidae	Sigmodontinae	Akodontini	Akodon mimus	MVZ 171752	H		Peru	Puno	14 km W Yanahuaya	-14.26667	-69.32974
Cricetidae	Sigmodontinae	Akodontini	Akodon mollis	TTU 85259	H		Ecuador	Tunguarahua	1.5 KM S, 1 KM E Banos, Runtun
Cricetidae	Sigmodontinae	Akodontini	Akodon spegazzinii	SNOMNH 36501	H		Argentina	Salta	Cachi; approx. 3 km N Cachi Adentro
Cricetidae	Sigmodontinae	Akodontini	Akodon subfuscus	LAC89 (MUSM 17442)	H		Peru	Cuzco	Quispicanchi Province, Camanti district, campamento Pumachanca, 3950m			This in not mine
Cricetidae	Sigmodontinae	Akodontini	Akodon torques	MVZ 171720	H		Peru	Cuzco	32 km NE (by road) Paucartambo, km 112	-13.15683	-71.45867
Cricetidae	Sigmodontinae	Phyllotini	Andalgalomys pearsoni	MSB 55245	I		Bolivia	Santa Cruz	29.5km W Robore, 475m	-18.391738	-59.868092
Cricetidae	Sigmodontinae	Phyllotini	Andalgalomys roigi	SNOMNH 30015	I		Argentina	Catamarca	La Paz; Quimilo
Cricetidae	Sigmodontinae	Andinomyini	Andinomys edax	FMNH 162759	H		Bolivia	Tarija	Narvaez, ca 10 k by rd W. Coll: N Bernal 7/31/97	-21.383333	-64.2916666
Cricetidae	Sigmodontinae	Ichthyomyini	Anotomys leander	FMNH 53367	D		Ecuador	Pichincha	Chinchin Cocha
Muridae	Murinae	Hydromyini	Apomys microdon	USNM 458919	A	Bangs and Steppan 2021	Philippines	Luzon I/ Camarines Sur Prov	Naga, 4 Km N, 21.5 Km E, Mt. Isarog	13.6667	123.367
Muridae	Murinae	Hydromyini	Apomys sierrae	FMNH 180365	A		Philippines	Luzon I/ Quirino Prov	Nagtipunan Munic, Brgy Matmad, Sitio Mangitagud, Mungiao Mts	16.0563	121.4777
Muridae	Murinae	Hydromyini	Archboldomys luzonensis	USNM 573835	A		Philippines	Luzon I/ Camarines Sur Prov	Naga, 4 Km N, 21.5 Km E, Mt. Isarog	13.6667	123.367
Cricetidae	Sigmodontinae	Phyllotini	Auliscomys pictus	MUSM 17540	H		Peru	Cuzco	Laguna Sibinacocha	-13.8465	-71.0572
Cricetidae	Sigmodontinae	Phyllotini	Auliscomys sublimis	FMNH 162764	H		Bolivia	Oruro	Escuela Seccional Villa Ventilla, desvio, 181 km S Oruro. Coll: BD Patterson 8/12/97 (BDP 3463)	-17.98333	-67.15
Cricetidae	Neotominae	Baiomyini	Baiomys taylori	MSB 46296	B		United States	New Mexico	Animas Valley, Clanton Draw Tanks, 0.25 Mi NW Gray
Cricetidae	Sigmodontinae	Akodontini	Bibimys chacoensis	TTU 108160	GI		Paraguay	Itapua	Estancia Parabel, 5.8 kmSW of house (by road)
Cricetidae	Sigmodontinae	Akodontini	Blarinomys breviceps	EEB776	G		Brazil	São Paulo	Estação Ecológica do Bananal	-22.25	-44.1167
Cricetidae	Sigmodontinae	Akodontini	Brucepattersonius igniventris	MVZ 183250	G		Brazil	São Paulo	Base do Carmo, Fazenda Intervales, Município de Capão Bonito	-24.3333	-48.416666
Cricetidae	Sigmodontinae	Akodontini	Brucepattersonius soricinus	I10657 EEB568 (MZUSP 33713)	G	Percequillo et al. 2021	Brazil	São Paulo	Estação Ecológica do Bananal
Cricetidae	Sigmodontinae	Phyllotini	Calomys callosus	MSB 13009	FI		Bolivia	Santa Cruz	10 km N San Ramon	-16.60	-62.70
Cricetidae	Sigmodontinae	Phyllotini	Calomys lepidus	FMNH 162789	H		Bolivia	Oruro	Escuela Seccional Villa Ventilla, desvio, 181 km S Oruro. Coll: BD Patterson 8/12/97 (BDP 3465)	-17.98333	-67.15
Cricetidae	Sigmodontinae	Phyllotini	Calomys musculinus	UWBM 72233	GHIJ		Argentina	Mendoza	49.2 road km N of central Mendoza; site 1 or 2, Provincia de Mendoza, Argentina 11-Feb-98	-32.635360	-68.844048
Cricetidae	Sigmodontinae	Phyllotini	Calomys sorellus	MVZ 171542	H		Peru	Cuzco	20 km N Paucartambo, km 100	-13.3	-71.6666
Calomyscidae	Calomyscinae		Calomyscus sp.	MVZ 191923	A	Bangs and Steppan 2021	Iran	Kerman	on road above Sirch	30.1912	57.4158
Cricetidae	Sigmodontinae	Oryzomyini	Casiomys alfaroi	I22488 ROM 101537	BCD	Percequillo et al. 2021	El Salvador	Santa Ana	Parque Nacional Montecristo, Bosque Nebuloso
Cricetidae	Sigmodontinae	Oryzomyini	Casiomys alfaroi	TTU 104337	BCD		Honduras	Comayagua	Parque Nacional Cerro Azul Meambar
Cricetidae	Sigmodontinae	Oryzomyini	Casiomys melanotis	I22489 ROM 101843	BC	Percequillo et al. 2021	El Salvador	Ahuachapan	El Imposible, El Refugio
Cricetidae	Sigmodontinae	Oryzomyini	Casiomys melanotis	TTU 84376	BC		Honduras	Atlantida	Lancetilla Botanical Garden
Cricetidae	Sigmodontinae	Oryzomyini	Cerradomys maracajuensis	I22466 MBR14	F	Percequillo et al. 2021	Brazil	Mato Grosso	BR163
Cricetidae	Sigmodontinae	Oryzomyini	Cerradomys scotti	I22467 MBR78	F	Percequillo et al. 2021	Brazil	Tocantins	Peixe
Cricetidae	Sigmodontinae	Oryzomyini	Cerradomys subflavus	MVZ 197868	F		Brazil	Minas Gerais	Mata do Joao Lindolfo, 8km NW Nova Ponte	-19.1194444	-47.7313889
Cricetidae	Sigmodontinae	Ichthyomyini	Chibchanomys trichotis	FMNH 71226	D		Colombia	Cundinamarca	Bogota, San Cristobal
Cricetidae	Sigmodontinae	Chinchillulini	Chinchillula sahamae	MUSM 17483	H		Peru	Cuzco	Laguna Sibinacocha	-13.8465	-71.0572
Muridae	Murinae	Hydromyini	Chrotomys gonzalesi	USNM 458953	A		Philippines	Luzon I/ Camarines Sur Prov	Naga, 4 Km N, 21.5 Km E, Mt. Isarog	13.6667	123.367
Cricetidae	Cricetinae		Cricetulus griseus	GCA_003668045	A	Bangs and Steppan 2021
Cricetidae	Cricetinae		Cricetus cricetus	MVZ 155880	A		Austria	Niederosterreich	1 km NE Gutramsdorf	48.05636	16.32615
Cricetidae	Sigmodontinae	Delomyini	Delomys dorsalis	MVZ 182789	G		Brazil	São Paulo	Estação Ecológica de Bananal	-23.65	-45.9
Cricetidae	Sigmodontinae	Delomyini	Delomys sublineatus	MVZ 183068	G		Brazil	São Paulo	Base do Carmo, Fazenda Intervales, Município de Capão Bonito	-24.3333	-48.41666
Cricetidae	Sigmodontinae	Oryzomyini	Drymoreomys albimaculatus	I22465 EEB674	G	Percequillo et al. 2021	Brazil	São Paulo	Estacao Biologica de Boraceia, 3 km E, 28 km SE Biritiba-Mirim, Municipio de Salesopolis
Cricetidae	Sigmodontinae	Phyllotini	Eligmodontia morgani	MVZ 182670	J		Argentina	Rio Negro	Depto. Bariloche, 4.2 km E Bariloche, Las Victorias	-41.13	-71.25
Cricetidae	Sigmodontinae	Phyllotini	Eligmodontia puerulus	OMNHN 34746	H		Argentina	Jujuy	Susques; 12.3 km N, 11.5 km W San Antonio de los Cobres (by road)
Cricetidae	Sigmodontinae	Phyllotini	Eligmodontia typus	MVZ 182682	J
Cricetidae	Sigmodontinae	Oryzomyini	Eremoryzomys polius	I18071 FMNH 129243	DH	Percequillo et al. 2021	Peru	Amazonas	Balsas, 19 km by rd E Chachapoyas
Cricetidae	Sigmodontinae	Euneomyini	Euneomys chinchilloides	LB018	J		Argentina	Neuquen	Ea. Las Brenas, LAT.S. 39 28 94 LONG W. 71 03 88	-39.49	-71.07
Cricetidae	Sigmodontinae	Oryzomyini	Euryoryzomys emmonsae	I10609 HBM211 (MPEG)	E	Percequillo et al. 2021	Brazil	Pará	Vitória do Xingu, Rio Xingu, margem esquerda
Cricetidae	Sigmodontinae	Oryzomyini	Euryoryzomys emmonsae	I10637 M97150 (MTR)	E	Percequillo et al. 2021	Brazil	São Paulo	Estação Ecológica de Bananal
Cricetidae	Sigmodontinae	Oryzomyini	Euryoryzomys macconnelli	I10644 M000146 (MTR)	E	Percequillo et al. 2021	Brazil	Mato Grosso	Juruena
Cricetidae	Sigmodontinae	Oryzomyini	Euryoryzomys nitidus	TTU 34981	E		Bolivia	La Paz	1 MI W Puerto Linares
Cricetidae	Sigmodontinae	Oryzomyini	Euryoryzomys russatus	I10643 EEB1001 (MZUSP)	FG	Percequillo et al. 2021	Brazil	São Paulo	Estação Ecológica de Bananal
Cricetidae	Sigmodontinae	Abrotrichini	Geoxus valdivianus	MVZ 154601	J		Argentina	Rio Negro	Depto. Bariloche, 43 km SSW Bariloche	-41.5	-71.46
Cricetidae	Sigmodontinae	Phyllotini	Graomys domorum	MSB 55291	HI		Bolivia	Santa Cruz		-16.747603	-62.075100
Cricetidae	Sigmodontinae	Phyllotini	Graomys griseoflavus	PY06	I		Argentina	San Luis	Papagayos	-32.68	-64.97
Cricetidae	Sigmodontinae	Phyllotini	Graomys griseoflavus	UP110	HIJ		Argentina	San Luis	San Francisco del Monte de Oro:LAT 32 36 05 LONG 66 07 47	-32.60	-66.13
Cricetidae	Sigmodontinae	Oryzomyini	Handleyomys intectus	FMNH 70298	D		Colombia	Antioquia	Sonson, Paramo, 7 km E., 1650m
Cricetidae	Sigmodontinae	Oryzomyini	Holochilus brasiliensis	I18084 LBCE1222 (MN)	FG	Percequillo et al. 2021	Brazil	Rio de Janeiro	Imbaú, Silva Jardim
Cricetidae	Sigmodontinae	Oryzomyini	Holochilus nanus	MVZ 193733	EF		Brazil	Amazonas	Eirunepé, left bank Rio Juruá	-6.6333	-69.86666
Cricetidae	Sigmodontinae	Oryzomyini	Holochilus sciureus	I18090 PCH4155	F	Percequillo et al. 2021
Cricetidae	Sigmodontinae	Oryzomyini	Hylaeamys acritus	I12168 USNM 597565	E	Percequillo et al. 2021
Cricetidae	Sigmodontinae	Oryzomyini	Hylaeamys megacephalus	I22478 JUF151	EF	Percequillo et al. 2021
Cricetidae	Sigmodontinae	Oryzomyini	Hylaeamys oniscus	I10683 BC68	F	Percequillo et al. 2021
Cricetidae	Sigmodontinae	Oryzomyini	Hylaeamys perenensis	I10611 MVZ 166676	E	Percequillo et al. 2021
Cricetidae	Sigmodontinae	Oryzomyini	Hylaeamys seuanezi	I10610 ST97	FG	Percequillo et al. 2021
Cricetidae	Sigmodontinae	Oryzomyini	Hylaeamys seuanezi	MVZ 197606	FG		Brazil	Bahia	Fazenda Bolandeira, 10 km S Una	-15.35	-39
Cricetidae	Sigmodontinae	Oryzomyini	Hylaeamys yunganus	I10734 F47014	E	Percequillo et al. 2021
Cricetidae	Sigmodontinae	Ichthyomyini	Ichthyomys hydrobates	FMNH 90293	D		Colombia	Cauca	Chisquio, 1800m
Cricetidae	Sigmodontinae	Ichthyomyini	Ichthyomys stolzmanni	MUSM 25807	DH		Peru	Ayacucho	Restaurant El Bagrecito	-13.3448	-74.4508
Cricetidae	Sigmodontinae	Euneomyini	Irenomys tarsalis	MVZ 155839	J		Argentina	Rio Negro	Depto. Bariloche, Puerto Blest.	-41.07	-71.87
Cricetidae	Neotominae	Reithrodontomyini	Isthmomys pirrensis	LSUMZ 25441	C		Panama	Darien Province	Ca. 7 km NW Cana, E slope Cerro Pirre
Cricetidae	Sigmodontinae	Wiedomyini	Juliomys pictipes	MVZ 182079	G		Brazil	São Paulo	Base do Carmo, Fazenda Intervales, Município de Capão Bonito; elevation 700 m (Lat/Long: -24.33; -48.42) Coll: Meika A. Mustrangi (#22), 21 Jul 1992	-24.33	-48.42
Cricetidae	Sigmodontinae	Akodontini	Juscelinomys huanchacae	USNM 584508	E		Bolivia	Santa Cruz	Velasco Province, Parque Nacional Kempff Mercado, El Refugio, 2.5 km, NE (of El Refugio buildings).	-13.765833	-60.55
Cricetidae	Sigmodontinae	Akodontini	Kunsia tomentosus	USNM 584516	EF		Bolivia	Santa Cruz	Velasco Province, Parque Nacional Kempff Mercado, El Refugio, 2.5 km, NE (of El Refugio buildings).	-13.765833	-60.55
Cricetidae	Sigmodontinae	Akodontini	Lenoxus apicalis	MVZ 171512	H		Peru	Puno	14 km W Yanahuaya	-14.266667	-69.32974
Cricetidae	Sigmodontinae	Phyllotini	Loxodontomys micropus	EPU001	J		Argentina	Neuquen	Laguna Epulaufquen LAT 36 49 10 LONG 71 04 47	-36.82	-71.08
Cricetidae	Sigmodontinae	Oryzomyini	Lundomys molitor	I18083 MCNU2302	G	Percequillo et al. 2021
Cricetidae	Sigmodontinae	Oryzomyini	Melanomys caliginosus	I18074 TTU 102922	CD	Percequillo et al. 2021
Cricetidae	Sigmodontinae	Oryzomyini	Melanomys caliginosus	USNM 464391	CD		Panama	Bocas Del Toro	Isla Popa, 1km SE Deer Island channel	9.183333	-82.116669
Cricetidae	Sigmodontinae	Oryzomyini	Melanomys chrysomelas	I18072 TTU 100313	C	Percequillo et al. 2021
Cricetidae	Sigmodontinae	Oryzomyini	Melanomys chrysomelas	I22495 MSB 70742	C	Percequillo et al. 2021
Muridae	Gerbillinae	Gerbillini	Meriones unguiculatus	GCA_030254825	A	Bangs and Steppan 2021
Cricetidae	Cricetinae		Mesocricetus auratus	GCA_017639785	A	Bangs and Steppan 2021
Cricetidae	Sigmodontinae	Oryzomyini	Microakodontomys transitorius	APC848 (MZUSP 36662)	F		Brasil	Distrito Federal	Brasília, Dentro de Instrução e Adestramento de Brasília	-16	-47.9458
Cricetidae	Sigmodontinae	Oryzomyini	Microryzomys altissimus	I22493 MSB 196726	DH	Percequillo et al. 2021
Cricetidae	Sigmodontinae	Oryzomyini	Microryzomys minutus	MVZ 173975	DH		Peru	Cuzco	3 km E Amaybamba	-13.06306	-72.42604
Cricetidae	Arvicolinae	Arvicolini	Microtus agrestis	MVZ 159217	A		Austria	Burgenland	6.2 km E, 1.4 km N Halbturn	47.88342	17.06621
Cricetidae	Arvicolinae	Arvicolini	Microtus ochrogaster	GCA_000317375	B	Bangs and Steppan 2021
Cricetidae	Sigmodontinae	Oryzomyini	Mindomys hammondi	I22490 ROM 105820	D	Percequillo et al. 2021
Muridae	Murinae	Murini	Mus caroli	GCA_900094665	A	Bangs and Steppan 2021
Muridae	Murinae	Murini	Mus cookii	USNM 583802	A	Bangs and Steppan 2021	Myanmar	Bago	Dawe, In Bago Yoma Mts.	17.7478	96.2344
Muridae	Murinae	Murini	Mus musculus	GCA_000001635	A	Bangs and Steppan 2021
Cricetidae	Sigmodontinae	Oryzomyini	Neacomys amoenus	MVZ 193759	E		Brazil	Acre	Igarapé Porongaba, right bank Rio Juruá	-8.6666	-72.783333
Cricetidae	Sigmodontinae	Oryzomyini	Neacomys amoenus	I22487 ECBM60	E	Percequillo et al. 2021	Brasil	Pará	Usina Hidroelétrica de Belo Monte, Rio Xingu	-3.69	-52.51
Cricetidae	Sigmodontinae	Oryzomyini	Neacomys minutus	MVZ 193750	E		Amazonas	Sacado, right bank Rio Juruá	-6.75	-70.85
Cricetidae	Sigmodontinae	Oryzomyini	Neacomys vargasllosai	I22494 MSB 235264	E	Percequillo et al. 2021
Cricetidae	Sigmodontinae	Oryzomyini	Neacomys xingu	I22469 ECBM36	E	Percequillo et al. 2021
Cricetidae	Sigmodontinae	Akodontini	Necromys amoenus	MVZ 172877	H		Peru	Puno	12 km S Santa Rosa [De Ayaviri]	-14.71929	-70.78583
Cricetidae	Sigmodontinae	Akodontini	Necromys lenguarum	USNM 584521	E		Bolivia	Santa Cruz	Velasco Province, Parque Nacional Kempff Mercado, El Refugio, 3 km NE	-14.7457222	-61.02155
Cricetidae	Sigmodontinae	Akodontini	Necromys urichi	AMNH 257287	DE		Venezuela
Cricetidae	Sigmodontinae	Oryzomyini	Nectomys apicalis	I10649 MVZ 153541	E	Percequillo et al. 2021
Cricetidae	Sigmodontinae	Oryzomyini	Nectomys rattus	I10739 NMNH 568022	DEF	Percequillo et al. 2021
Cricetidae	Sigmodontinae	Oryzomyini	Nectomys squamipes	MVZ 192933	FG		Brazil	São Paulo	Estacao Biologica de Boraceia, 3 km E, 28 km SE Biritiba-Mirim, Municipio de Salesopolis	-23.65	-45.9
Cricetidae	Arvicolinae	Ondatrini	Neofiber alleni	USNM 568085	B		United States	Florida	Orange County/ Walt Disney World
Cricetidae	Neotominae	Neotomini	Neotoma micropus	TTU 107893	B		United States	Texas	La Salle Co.; Chaparral Wildlife Management Area
Cricetidae	Sigmodontinae	Euneomyini	Neotomys ebriosus	JSB506 (MSB 87134)	H		Bolivia	Cochabamba	7.5 km SE Rodeo	-17.666667	-65.583333
Cricetidae	Sigmodontinae	Oryzomyini	Nephelomys albigularis	I12172 M947	DH	Percequillo et al. 2021
Cricetidae	Sigmodontinae	Oryzomyini	Nephelomys devius	I12171 M1828	C	Percequillo et al. 2021
Cricetidae	Sigmodontinae	Oryzomyini	Nephelomys keaysi	MVZ 173987	H		Peru	Cuzco	3 km E Amaybamba	-13.06306	-72.42604
Cricetidae	Sigmodontinae	Oryzomyini	Nephelomys levipes	MVZ 166680	H		Peru	Cuzco	32 km NE (by road) Paucartambo, km 112	-13.15683	-71.45867
Cricetidae	Sigmodontinae	Oryzomyini	Nesoryzomys swarthi	I18076 FMNH 179527	D	Percequillo et al. 2021
Cricetidae	Sigmodontinae	Ichthyomyini	Neusticomys oyapocki	ROM 120588	E
Cricetidae	Sigmodontinae	Ichthyomyini	Neusticomys peruviensis	ROM 118768	E
Cricetidae	Sigmodontinae	Abrotrichini	Notiomys edwardsii	MVZ 163067	J		Argentina	Rio Negro	Depto. Pilcaniyeu, 10 km WSW Comallo	-41.05	-70.41
Cricetidae	Tylomyinae	Nyctomyini	Nyctomys sumichrasti	MSB 45815	C		Honduras	Gracias a Dios	Rio Mairin Tingni, 0.5 km up from Rio Platano
Cricetidae	Neotominae	Ochrotomyini	Ochrotomys nuttalli	CM 106809	B		United States	West Virginia	Wyoming County; Rd Bailey PHFA, 1.5 Mi W Baileysville; 1020 F, 37 37N, 81 44W.	37.37	-81.44
Cricetidae	Sigmodontinae	Oryzomyini	Oecomys bicolor	I10616 MJ133	E	Percequillo et al. 2021
Cricetidae	Sigmodontinae	Oryzomyini	Oecomys bicolor	MVZ 154999	E		Peru	Amazonas	vicinity of Huampami (Aguaruna village), Rio Cenepa	-4.47	-78.17
Cricetidae	Sigmodontinae	Oryzomyini	Oecomys catherinae	MVZ 200982	FG		Brazil	São Paulo	Base do Carmo, Fazenda Intervales, Municipio de Capao Bonito	-24.333333	-48.41666
Cricetidae	Sigmodontinae	Oryzomyini	Oecomys paricola	I10681 HBM140	E	Percequillo et al. 2021
Cricetidae	Sigmodontinae	Oryzomyini	Oecomys paricola	MVZ 198000	E			Mato Grosso	Left bank Rio Cristalino,40km N Alta Floresta	-9.5969444	-55.9283333
Cricetidae	Sigmodontinae	Oryzomyini	Oecomys trinitatis	I10600 MJ276	DEFGI	Percequillo et al. 2021
Cricetidae	Sigmodontinae	Oryzomyini	Oligoryzomys delicatus	I18075 TK53539	E	Percequillo et al. 2021
Cricetidae	Sigmodontinae	Oryzomyini	Oligoryzomys eliurus	MVZ 183083	FG		Brazil	São Paulo	Base do Carmo, Fazenda Intervales, Município de Capão Bonito	-24.333333	-48.4166667
Cricetidae	Sigmodontinae	Oryzomyini	Oligoryzomys fulvescens	MVZ 155316	CDE		Costa Rica	Cartago Province	2 km NE. Cartago	9.87945	-83.90377
Cricetidae	Sigmodontinae	Oryzomyini	Oligoryzomys longicaudatus	MVZ 155842	J		Argentina	Rio Negro	Depto. Bariloche, 12 km W Bariloche	-41.13	-71.45
Cricetidae	Sigmodontinae	Oryzomyini	Oligoryzomys microtis	MVZ 190440	E		Brazil	Amazonas	Altamira, right bank Rio Jurua	-6.5833333	-68.9
Cricetidae	Sigmodontinae	Oryzomyini	Oligoryzomys nigripes	I10650 EEB557	FG	Percequillo et al. 2021
Cricetidae	Sigmodontinae	Oryzomyini	Oreoryzomys balneator	I22491 AMNH 268144	D	Percequillo et al. 2021
Cricetidae	Sigmodontinae	Oryzomyini	Oryzomys couesi	I18080 LSUMZ 7797	BCD	Percequillo et al. 2021
Cricetidae	Sigmodontinae	Oryzomyini	Oryzomys palustris	MSB 74956	B		United States	South Carolina	Richland Co. Congaree Swamp Natl. Monument	33.8177	-80.7836
Cricetidae	Tylomyinae	Nyctomyini	Ototylomys phyllotis	F35529	C
Cricetidae	Sigmodontinae	Akodontini	Oxymycterus dasytrichus	MVZ 183127	G		Brazil	São Paulo	Base do Carmo, Fazenda Intervales, Município de Capão Bonito	-24.333	-48.41666
Cricetidae	Sigmodontinae	Akodontini	Oxymycterus delator	MVZ 197931	F		Brazil	Mato Grosso	Fazenda Sao Luis, 30 km N Barra do Gartas	-15.63333	-52.06666
Cricetidae	Sigmodontinae	Akodontini	Oxymycterus hiska	MVZ 171518	H		Peru	Puno	14 km W of Yanahuaya	-14.266667	-69.32974
Cricetidae	Sigmodontinae	Akodontini	Oxymycterus paramensis	SNOMNH 34968	HI		Argentina	Jujuy	Doctor Manuel Belgrano; 24.9 km N San Salvador de Jujuy
Cricetidae	Sigmodontinae	Akodontini	Oxymycterus rufus	SNOMNH 30079	GI		Argentina	San Luis	15 km N Paso del Rey
Cricetidae	Sigmodontinae	Abrotrichini	Paynomys macronyx	MVZ 155800	J		Argentina	Rio Negro	Depto. Bariloche, Rio Castano Overo, 44 km W Bariloche	-41.65	-71.79
Cricetidae	Neotominae	Reithrodontomyini	Peromyscus leucopus	OK15	B	Bangs and Steppan 2021			lab colony
Cricetidae	Neotominae	Reithrodontomyini	Peromyscus leucopus	GCA_004664715	B	Bangs and Steppan 2021
Cricetidae	Neotominae	Reithrodontomyini	Peromyscus maniculatus	GCA_003704035	B	Bangs and Steppan 2021
Cricetidae	Sigmodontinae	Wiedomyini	Phaenomys ferrugineus	EBM190	G		Brazil	São Paulo	Estação Ecológica do Bananal	-22.25	-44.1167
Cricetidae	Sigmodontinae	Phyllotini	Phyllotis amicus	MUSM 45475	H		Peru	Arequipa	Lomas de Atiquipa	-15.7808	-74.3494
Cricetidae	Sigmodontinae	Phyllotini	Phyllotis amicus	MUSM 10786	H		Peru	Lima	R.N. Chancay, Lachay, Quebrada Teatrino	-11.3821	-77.3253
Cricetidae	Sigmodontinae	Phyllotini	Phyllotis andium	ORB125E	H		Peru	Cajamarca	Cumbemayo	-7.19388888	-78.56972222
Cricetidae	Sigmodontinae	Phyllotini	Phyllotis bonariensis	SA02	G		Argentina	Buenos Aires	Parque Provincial Ernesto Tornquist, Abra de la Ventana.	-38.0642	-62.0153
Cricetidae	Sigmodontinae	Phyllotini	Phyllotis caprinus	SNOMNH 30082	H		Argentina	Jujuy	Tumbaya; 9 km NW Barcena	-23.8633	-65.4527
Cricetidae	Sigmodontinae	Phyllotini	Phyllotis darwini	MSB 69977	HJ		Chile	Coquimbo (Limari Province)	Parque Nacional Fray Jorge	-32.2395	-71.515
Cricetidae	Sigmodontinae	Phyllotini	Phyllotis gerbillus	ORB59E	H		Peru	Piura	Sechura	-5.486111	-80.8277777
Cricetidae	Sigmodontinae	Phyllotini	Phyllotis haggardi	TTU 85469	D		Ecuador	Tunguarahua	1.5 KM S, 3 KM W Banos, Zona De Lahares Del Tungurahua	-1.42024	-78.4489
Cricetidae	Sigmodontinae	Phyllotini	Phyllotis limatus	ORB34	H		Peru	Lima	Province Huarochiri, Puruhuay	-11.8178	-76.1728
Cricetidae	Sigmodontinae	Phyllotini	Phyllotis magister	ORB14	H		Peru	Tacna	Dpto. Tacna
Cricetidae	Sigmodontinae	Phyllotini	Phyllotis osgoodi	LCM638	H		Chile	Tarapacá	Parinacota.	-18.2024	-69.2676
Cricetidae	Sigmodontinae	Phyllotini	Phyllotis osilae	FMNH 162860	H		Bolivia	Tarija	Narvaez, ca 10 km by rd W. Coll: PD Patterson 7/31/97 (BDP 3383).	-21.3833333	-64.2916666
Cricetidae	Sigmodontinae	Phyllotini	Phyllotis osilae	MSB 67272	H		Bolivia	Cochabamba	17km E Tortora. 2950ft.
Cricetidae	Sigmodontinae	Phyllotini	Phyllotis pearsoni	MUSM 17248	H		Peru	La Libertad	Santiago de Chuco	-7.96128	-78.2515
Cricetidae	Sigmodontinae	Phyllotini	Phyllotis xanthopygus	MVZ 182702	J	Bangs and Steppan 2021	Argentina	Rio Negro	Depto. Pilcaniyeu, 10 km S Comal	-41.09	-70.21
Cricetidae	Sigmodontinae	Phyllotini	Phyllotis xanthopygus chilensis	LSUMZ 27847	H		Peru	Arequipa	ca. 43rd km E Arequipa, 12900 ft	-16.3843	-71.3217
Cricetidae	Sigmodontinae	Phyllotini	Phyllotis xanthopygus posticals	ORB82E	H		Peru	Lima	PERU. Dpto. Lima: Province Huarochiri, Casapalca.	-11.6513	-76.2305
Cricetidae	Sigmodontinae	Oryzomyini	Pseudoryzomys simplex	I22492 MSB 211529	EF	Percequillo et al. 2021
Cricetidae	Sigmodontinae	Andinomyini	Punomys kofordi	MUSM 17548	H		Peru	Cuzco	Laguna Sibinacocha	-13.8465	-71.0572
Muridae	Murinae	Rattini	Rattus norvegicus	GCA_036323735	A	Bangs and Steppan 2021
Cricetidae	Sigmodontinae	Reithrodontini	Reithrodon auritus	MVZ 182707	J		Argentina	Rio Negro	Depto. Pilcaniyeu, 10km S Comallo	-41.09	-70.21
Cricetidae	Neotominae	Reithrodontomyini	Reithrodontomys megalotis	ASNHC 2136	B		Mexico	Distrito Federal	Parres
Cricetidae	Sigmodontinae	Thomasomyini	Rhagomys longilingua	FMNH 175218	H		Peru	Madre de Dios	Manu, Maskoitania, 13.4km NNW Atalaya, left bank Rio Alto Madre de Dios	-12.77172	-71.3854666
Cricetidae	Sigmodontinae	Thomasomyini	Rhagomys longilingua	MJ550	H		Brazil	Rondônia	Usina Hidroelétrica de Jirau	-9.26417	-64.6417
Cricetidae	Sigmodontinae	Ichthyomyini	Rheomys raptor	KU 159017	C		Costa Rica	Puntarenas	Monteverde Cloud Forest Reserve, Quebrada Cuecha. 1550m. 10 18N, 84 47W	10.3	-84.78333
Cricetidae	Sigmodontinae	Thomasomyini	Rhipidomys leucodactylus	MVZ 190590	DE		Brazil	Amazonas	Penedo, right bank Rio Jurua	-6.83333	-70.08333
Cricetidae	Sigmodontinae	Thomasomyini	Rhipidomys macconnelli	MVZ 160083	E		Venezuela	Bolivar	132 km SE (by road) Rio Cuyuni	5.63333	-61.266667
Cricetidae	Sigmodontinae	Thomasomyini	Rhipidomys macrurus	MVZ 197543	F		Brazil	Minas Gerais	Mata do Joao Lindolfo, 8km NW Nova Ponte	-19.1194437	-47.7313888
Cricetidae	Sigmodontinae	Thomasomyini	Rhipidomys mastacalis	MVZ 193037	G		Brazil	Espírito Santo	Reserva Florestal da Companha VAle do Rio Doce, 30km N (by road) of Linhares.	-19.310736	-40.071523
Cricetidae	Sigmodontinae	Thomasomyini	Rhipidomys nitela	MVZ 197548	E		Brazil	Mato Grosso	Fazenda Sao Luis, 30 km N Barra do Gartas	-15.63333	-52.3558333
Cricetidae	Sigmodontinae	Thomasomyini	Rhipidomys venezuelae	AMNH 24857	D		Venezuela	Falcon	Serranía de San Luis; Parque Nacional J. C. Falcón; ca. 8 km W + 1 km N Cabure; Sector El Haitón
Cricetidae	Sigmodontinae	Phyllotini	Salinomys delicatus	OMNHN 23602	HI		Argentina	San Luis	15 km E Salinas del Bebedero
Cricetidae	Sigmodontinae	Akodontini	Scapteromys tumidus	MVZ 183267	G		Uruguay	Maldonado	3 km E Pan de Azucar, Arroyo El Renegado	-34.76667	-55.18333
Cricetidae	Sigmodontinae	Oryzomyini	Scolomys juruaense	MVZ 183165	E		Brazil	Amazonas	Penedo, right bank Rio Juruá	-6.833333	-70.083333
Cricetidae	Sigmodontinae	Oryzomyini	Scolomys melanops	I22472 JAP178	E	Percequillo et al. 2021
Cricetidae	Sigmodontinae	Oryzomyini	Scolomys ucayalensis	AMNH 272721	E		Peru	Loreto	Rio Galvex, Nuevo San Juan
Cricetidae	Sigmodontinae	Sigmodontini	Sigmodon alstoni	USNM 448635	DE		Venezuela	Apure	Hato el Frio, Saman de Apure	7.607069	-67.652831
Cricetidae	Sigmodontinae	Sigmodontini	Sigmodon arizonae	MSB 73114	B		United States	Arizona	Upper Sonoran Desert, Carefree-Scottsdale	33.8139	-111.896
Cricetidae	Sigmodontinae	Sigmodontini	Sigmodon fulviventer	TTU 81689	B		Mexico	Durango	3.8 mi W Coyotes, Hacienda Coyotes	23.8208	-105.393
Cricetidae	Sigmodontinae	Sigmodontini	Sigmodon hispidus	I22499 AK9175	B	Percequillo et al. 2021
Cricetidae	Sigmodontinae	Sigmodontini	Sigmodon mascotensis	TTU 104903	B		Mexico	Oaxaca	20.5 KM NW, 2.7 KM N Puerto Escondido (San Jose Mamial Tepec)
Cricetidae	Sigmodontinae	Sigmodontini	Sigmodon ochrognathus	TTU 68598	B		United States	Texas	Presidio Co.: Big Bend Ranch State Natural Area
Cricetidae	Sigmodontinae	Sigmodontini	Sigmodon peruanus	MSB 140112	DH		Ecuador	El Oro	El Progresso	-3.66667	-80.1333
Cricetidae	Sigmodontinae	Oryzomyini	Sigmodontomys alfari	USNM 575662	CD		Panama	Bocas Del Toro	Nuri	9.391423	-82.466885
Cricetidae	Sigmodontinae	Oryzomyini	Sooretamys angouya	MVZ 192961	G		Brazil	São Paulo	Caucaia do Alto, Municipio de Cotia
Cricetidae	Sigmodontinae	Oryzomyini	Tanyuromys aphrastus	I18070 KU 161003	CD	Percequillo et al. 2021
Cricetidae	Sigmodontinae	Phyllotini	Tapecomys wolffsohni	MSB 63364	H		Bolivia	Chuquisaca	9 km (by rd) W Padilla.
Cricetidae	Sigmodontinae	Akodontini	Thaptomys nigrita	MVZ 183040	G		Brazil	São Paulo	Base do Carmo, Fazenda Intervales, Município de Capão Bonito	-24.33333	-48.4166667
Cricetidae	Sigmodontinae	Thomasomyini	Thomasomys andersoni	MSB 146437	H		Bolivia	Cochabamba	Corani	-17.2119	-65.8692
Cricetidae	Sigmodontinae	Thomasomyini	Thomasomys baeops	TTU 85477	D		Ecuador	Tunguarahua	4.75 KM E Banos, Repressa Agoyan
Cricetidae	Sigmodontinae	Thomasomyini	Thomasomys daphne	MVZ 171501	H		Peru	Puno	Agualani, 9 km N Limbani	-14.01866	-69.7
Cricetidae	Sigmodontinae	Thomasomyini	Thomasomys igor	MSB 70717	D		Ecuador	Bolivar	Rio Tatahuazo, 2.5 km E of Cruz de Lizo.	-1.71667	-78.9833
Cricetidae	Sigmodontinae	Thomasomyini	Thomasomys macrotis	LSUMZ 27287	H		Peru	San Martin Department	Puerta del Monte, ca 30 km NE Los Alisos	-7.054651	-78.261612
Cricetidae	Sigmodontinae	Thomasomyini	Thomasomys notatus	MVZ 166706	H		Peru	Cuzco	72 km NE Paucartambo, km 152	-13.0666	-71.53333
Cricetidae	Sigmodontinae	Thomasomyini	Thomasomys onkiro	USNM 582124	H		Peru	Cuzco	La Convencion, Cordillera De Vilcambamba	-11.66	-73.6672155
Cricetidae	Sigmodontinae	Thomasomyini	Thomasomys oreas	MVZ 166703	H		Peru	Cuzco	32 km NE (by road) Paucartambo, km 112	-13.15683	-71.45867
Cricetidae	Sigmodontinae	Thomasomyini	Thomasomys sp. 1	MVZ 166716	DH		Peru	Cuzco	72 km NE Paucartambo, km 152	-13.00675	-70.15438
Cricetidae	Sigmodontinae	Thomasomyini	Thomasomys taczanowskii	AMNH 268146	DH		Peru	Cajamarca	Las Ashitas
Cricetidae	Sigmodontinae	Oryzomyini	Transandinomys bolivaris	I10748 LSUMZ 26356	CD	Percequillo et al. 2021
Cricetidae	Sigmodontinae	Oryzomyini	Transandinomys talamancae	MSB 91815	CD		Panama	Veraguas	Corregimiento de Arenas; Portobelo; Cerro Hoya Upper	7.3	-80.8
Cricetidae	Tylomyinae	Tylomyini	Tylomys nudicaudus	F35721	C
Cricetidae	Tylomyinae	Tylomyini	Tylomys watsoni	USNM 464885	C		Panama	Bocas Del Toro	Isla Colon, La Gruta
Cricetidae	Sigmodontinae	Wiedomyini	Wiedomys pyrrhorhinos	LC43 (UFMG 1912)	F		Brazil	Bahia	Toca Velha, 7 km SE Canudos, 1 March 1994, 450 m	-9.95	-38.983
Cricetidae	Sigmodontinae	Wiedomyini	Wilfredomys oenax	MCNU 4119	G		Brasil	Rio Grande do Sul	Estação Ecológica do Taim	-32.7425	-52.5744
Cricetidae	Neotominae	Neotomini	Xenomys nelsoni	TTU 45215	B		Mexico	Jalisco	6 km E Chamela
Cricetidae	Sigmodontinae	Oryzomyini	Zygodontomys brevicauda	USNM 448646	CDE		Venezuela		San Ignacio Yuruani
